# Supplementary material for: Interaction of growth hormone receptor/binding protein gene disruption and caloric restriction for insulin sensitivity and attenuated aging
Source: F1000Res. 2014 Oct 28;3:256. [Version 1] doi: 10.12688/f1000research.5378.1 (PMC4358413; doi:10.12688/f1000research.5378.1)
Supplement: Experimental data showing the effect(s) of growth hormone receptor/binding protein (Ghr/bp) gene disruption and/or caloric restriction on the various outcomes — Data showing the effects of either the senescence-retarding Ghr/bp mutation, the senescence-retarding 30% caloric restriction, or both factors on the following (groups of) traits: 1) body weight, 2) complete blood cell content, 3) food consumption, 4) ad libitum-fed glucose tolerance, 5) fasted glucose tolerance, 6) 0.75 U.S.P.U. insulin tolerance, 7) 0.3 U.S.P.U. insulin tolerance, 8) pyruvate conversion, 9) open-field activity, 10) open-field memory, 11) various characteristics peripheral to the indirect calorimetry and spontaneous activity chambers-based experiments, 12) ad libitum-fed indirect calorimetry and spontaneous activity, and 13) fasted indirect calorimetry and spontaneous activity. [file f1000research-3-5744-s0000.tgz]

Archive with 1 entries (1 files):
- 97938124-cab5-4449-9830-f5c37c32b586_Raw_data.zip
